# Supplementary material for: Somatic Mutation Accumulations in Micropropagated Cannabis Are Proportional to the Number of Subcultures
Source: Plants (Basel). 2024 Jul 11;13(14):1910. doi: 10.3390/plants13141910 (PMC11279941; doi:10.3390/plants13141910)
Supplement: Supplementary file 1 [file plants-13-01910-s001.zip]

Archive with 1 entries (1 files):
- plants-3060351-SI.pdf
